# Supplementary material for: β-glucan–dependent shuttling of conidia from neutrophils to macrophages occurs during fungal infection establishment
Source: PLoS Biol. 2019 Sep 4;17(9):e3000113. doi: 10.1371/journal.pbio.3000113 (PMC6746390; doi:10.1371/journal.pbio.3000113)
Supplement: S1 Data — (XLSM) [file pbio.3000113.s015.xlsm]

## Sheet: Fig 4Ci
Minutes before (-) or after (+) shuttle	Neutrophils							Macrophage
-20	5.3	17	4	10.2	27	26.2	39.6	21.7	19	33.9	15.6	14.7	52	20.2
-15	4.2	9.3	5.1	28.2	26.4	17.6	42	16.3	12.2	20.2	12.2	12	39.5	22.9
-10	4	3	7.8	32	14	5.5	41.7	8	10	9.1	18	8.7	36.2	13.9
-5	3	4	3.6	4	17	5.6	26.1	3	10	5	15	9	18.3	15.7
0	6	4	2	4	6	5	8	4	5	3	7	8	6	15
+5	30	8	28	17	32	26.1	35.6	8	3	21	3	5	10.2	15.6
+10	77	10	44	28	65	5.7	7.23	9	7	20	5	11	25.7	16.9
+15	81.6	14.3	49.5	28.6	57.2	7.1	15	18.9	14	19.2	5.6	19	10.3	10.5
+20	53.6	25	66.5	29.2	43.5	9.9	28.6	27	20	24.7	12.2	22.9	32.9	10.9
"neutrophils at t=0" vs. "neutrophils-20 mins"
Paired t test
P value	0.0175
P value summary	*
Significantly different (P < 0.05)?	Yes
One- or two-tailed P value?	Two-tailed
t, df	t=3.092, df=7
Number of pairs	8
"neutrophils+20 mins" vs. "neutrophils at t=0"
Paired t test
P value	0.0009
P value summary	***
Significantly different (P < 0.05)?	Yes
One- or two-tailed P value?	Two-tailed
t, df	t=4.844, df=9
Number of pairs	10
"neutrophils+5 mins" vs. "neutrophils-5mins"
Paired t test
P value	0.0344
P value summary	*
Significantly different (P < 0.05)?	Yes
One- or two-tailed P value?	One-tailed
t, df	t=2.065, df=9
Number of pairs	10
"macrophages at t=0" vs. "macrophages-20 mins"
Paired t test
P value	0.015
P value summary	*
Significantly different (P < 0.05)?	Yes
One- or two-tailed P value?	Two-tailed
t, df	t=3.203, df=7
Number of pairs	8
"macrophages+20 mins" vs. "macrophages at t=0"
Paired t test
P value	0.0024
P value summary	**
Significantly different (P < 0.05)?	Yes
One- or two-tailed P value?	Two-tailed
t, df	t=4.181, df=9
Number of pairs	10
"macrophages+20 mins" vs. "neutrophils+20 mins"
Unpaired t test
P value	0.0251
P value summary	*
Significantly different (P < 0.05)?	Yes
One- or two-tailed P value?	One-tailed
t, df	t=2.117, df=16

## Sheet: Fig 4Cii
Minutes before (-) or after (+) shuttle	Neutrophils							Macrophage
-20	5.3	17	4	10.2	27	26.2	39.6	21.7	19	33.9	15.6	14.7	52	20.2
-15	4.2	9.3	5.1	28.2	26.4	17.6	42	16.3	12.2	20.2	12.2	12	39.5	22.9
-10	4	3	7.8	32	14	5.5	41.7	8	10	9.1	18	8.7	36.2	13.9
-5	3	4	3.6	4	17	5.6	26.1	3	10	5	15	9	18.3	15.7
0	6	4	2	4	6	5	8	4	5	3	7	8	6	15
+5	30	8	28	17	32	26.1	35.6	8	3	21	3	5	10.2	15.6
+10	77	10	44	28	65	5.7	7.23	9	7	20	5	11	25.7	16.9
+15	81.6	14.3	49.5	28.6	57.2	7.1	15	18.9	14	19.2	5.6	19	10.3	10.5
+20	53.6	25	66.5	29.2	43.5	9.9	28.6	27	20	24.7	12.2	22.9	32.9	10.9
"neutrophils at t=0" vs. "neutrophils-20 mins"
Paired t test
P value	0.0833
P value summary	ns
Significantly different (P < 0.05)?	No
One- or two-tailed P value?	Two-tailed
t, df	t=2.075, df=6
Number of pairs	7
"neutrophils+20 mins" vs. "neutrophils at t=0"
Paired t test
P value	0.0056
P value summary	**
Significantly different (P < 0.05)?	Yes
One- or two-tailed P value?	Two-tailed
t, df	t=4.217, df=6
Number of pairs	7
"neutrophils+5 mins" vs. "neutrophils-5mins"
Paired t test
P value	0.001
P value summary	**
Significantly different (P < 0.05)?	Yes
One- or two-tailed P value?	One-tailed
t, df	t=5.199, df=6
Number of pairs	7
"macrophages at t=0" vs. "macrophages-20 mins"
Paired t test
P value	0.0173
P value summary	*
Significantly different (P < 0.05)?	Yes
One- or two-tailed P value?	Two-tailed
t, df	t=3.259, df=6
Number of pairs	7
"macrophages+20 mins" vs. "macrophages at t=0"
Paired t test
P value	0.0119
P value summary	*
Significantly different (P < 0.05)?	Yes
One- or two-tailed P value?	Two-tailed
t, df	t=3.564, df=6
Number of pairs	7
"macrophages+20 mins" vs. "neutrophils+20 mins"
Unpaired t test
P value	0.0388
P value summary	*
Significantly different (P < 0.05)?	Yes
One- or two-tailed P value?	One-tailed
t, df	t=1.930, df=12

## Sheet: Fig 5A
Shuttle #	Period of donor neutrophil spore carriage	Shuttle time (in the movie)	Period of contact between shuttling cells	Period of conidial transfer
	(min)	(min)	(min)	(min)
7	8	8	6.5	1.8
2019-01-08	26	36	4	0.8
2019-02-08	72	72	104	0.9
18	14	14	4.6	3
25	27	35	10	1
27	15	21	4	1.8
31	60	97	53.3	1.1
43	25	30	5.6	1
46	95	97	8.5	4
48	14	14	5	1.8
57	15	65	9.6	2.3
59-3	20	61	5.1	1.6
59-4	4	14	1.3	0.6
60-1	62	121	25.6	1.6
61-3	78	126	31.3	1.3
63-1	30	30	11.5	1.1
63-4-1	28	160	10.6	1.2
63-4-2	183	198	3	1.2
66-48	17	108	7	0.6
66-50	6	178	5.6	2.5

## Sheet: Fig 5B
Number of spores at T=0 min
Shuttle: NO	Shuttle: YES
22	10
30	50
15	14
10	15
16	5
13	20
8	16
15	20
10	40
23	3
20	70
20	60
35	40
57
13
12
50
45
5
10
35
22
8
17
27
18
40
7
17
10
40
50
23
50
35
20
10
40
20
8
4
15
14
21
15
7
5
8
22
50
50
26
60
60
45
80
30

## Sheet: Fig 5C
Number of spores at T=0 min
Shuttle: NO	Shuttle: YES
70	50
45	40
13	10
27	17
14	25
33	100
9
35
40
23
18
34
40
70
33
17

## Sheet: Fig 5D
shuttling contacts	non-shuttling contacts
1.7	0.5		"non-shuttling contacts" vs. " shuttling contacts"
3	1		Mann Whitney test
4	1		P value	<0.0001
4.1	1		Exact or approximate P value?	Exact
4.7	1		P value summary	****
4.9	1		Significantly different (P < 0.05)?	Yes
5.1	1		One- or two-tailed P value?	Two-tailed
5.6	1		Sum of ranks in column A,B	775 , 710
5.7	1		Mann-Whitney U	115
6.5	1
6.9	2
8.5	2
9.7	2
10.1	2
10.7	2
11.5	2
25.7	2
31.2	2
53.3	3
104	3
	3
	3
	3
	4
	5
	5
	5
	7
	7
	7
	7
	7
	8
	10

## Sheet: Fig 5E
T. marneffei	A. fumigatus
10	121
36	126
72	30
14	200
33	178
21	108
94
30
97
14
65
61
14
P value and statistical significance
Test	Fisher's exact test
P value	0.0166
P value summary	*
One- or two-sided	Two-sided
Statistically significant (P < 0.05)?	Yes
Data analyzed	<60min	>60min	Total
Tm	10	3	13
Af	1	6	7
Total	11	9	20

## Sheet: Fig 6A
	Absolute values			Percentage as plotted
	shuttle: Yes	shuttle: No		shuttle: Yes	shuttle: No
Live TM	13	56		19	81
Live AF	6	16		27	73
Mut AF	4	23		15	85
Dead TM	2	1		67	33
Dead AF	2	11		15	85
Zymosan	3	3		50	50

## Sheet: Fig 6B
	Absolute values			Percentage as plotted
	shuttle: Yes	shuttle: No		shuttle: Yes	shuttle: No
Beads	0	18		0	100
Beads +glucan	10	12		41	59
Coated beads+enz	3	21		12	88
P value and statistical significance
Test	Fisher's exact test
P value	0.0008
P value summary	***
One- or two-sided	Two-sided
Statistically significant (P < 0.05)?	Yes
Data analyzed	movies with huttle	movies without shuttle	Total
beads	0	18	18
beads +glucan	10	12	22
Total	10	30	40
P value and statistical significance
Test	Fisher's exact test
P value	0.0212
P value summary	*
One- or two-sided	Two-sided
Statistically significant (P < 0.05)?	Yes
Data analyzed	movies with huttle	movies without shuttle	Total
beads +glucan	10	12	22
caoted beads+enz	3	21	24
Total	13	33	46

## Sheet: Fig 8D
Exp 1	Exp 2
2	1
3	1
4	1
5	2
5	3
5	5
6	5
6	5
7	5
8	5
8	5
8	5
9	5
10	5
10	5
10	6
10	6
12	7
12	7
13	8
15	8
15	10
17	10
20	10
20	10
22	10
24	12
25	12
31	13
35	13
36	13
37	13
39	14
40	14
40	15
40	15
40	15
40	15
41	18
43	20
45	20
47	20
47	20
50	20
51	20
51	20
52	20
52	21
53	22
55	22
55	23
55	23
56	24
59	24
61	24
66	25
73	26
74	27
76	27
76	27
78	29
79	29
79	30
80	30
89	30
90	30
	31
	31
	32
	33
	33
	33
	34
	34
	36
	36
	36
	37
	37
	40
	41
	41
	46
	46
	47
	47
	47
	49
	52
	53
	53
	54
	56
	60
	61
	62
	70
	83

[truncated: 2 more sheets: Fig 8E, Table1]
