# Supplementary material for: β-glucan–dependent shuttling of conidia from neutrophils to macrophages occurs during fungal infection establishment
Source: PLoS Biol. 2019 Sep 4;17(9):e3000113. doi: 10.1371/journal.pbio.3000113 (PMC6746390; doi:10.1371/journal.pbio.3000113)
Supplement: S2 Data — (XLSX) [file pbio.3000113.s016.xlsx]

## Sheet: S1 Fig
Live TM	Live AF
671	660
651	500
614	450
600	400
574	340
570	332
521	312
520	311
500	283
470	280
450	280
440	240
435	233
428	231
422	225
407	188
400	185
390	185
380	180
376	171
369	151
350	120
345
330
320
320
314
300
300
300
300
293
290
278
275
270
270
266
260
240
240
227
226
225
221
210
203
200
200
200
196
195
180
180
172
170
160
154
145
143
140
124
120
120
120
110
91
91
70

## Sheet: S2 Table
			Experiment	Phagocyte densities (per 0.122,500 mm2)								Shuttle incidence
				t = 15 min				t = Shuttle time				n	per mm2	per 100 loaded neutrophils
				Neutrophil - loaded	Neutrophil - total	Macrophage - loaded	Macrophage - total	Neutrophil - loaded	Neutrophil - total	Macrophage - loaded	Macrophage - total			at t = 15 min
			Bone marrow neutrophils (1)	14	34	0	16	15	32	1	15	17	8.67	5.28
				25	40	0	15	-	-	-	-
				7	14	0	10	-	-	-	-
				12	28	1	22	15	29	0	22
				24	45	0	30	20	33	17	32
				18	32	0	38	18	35	3	37
								21	42	9	36
								16	34	8	36
				12	34	0	48	-	-	-	-
				12	24	0	30	13	32	6	32
				24	46	0	19	18	46	11	21
								20	46	11	21
				21	48	0	26	28	53	4	23
								25	48	1	24
				20	42	0	17	-	-	-	-
				20	40	0	16	-	-	-	-
				24	55	0	16	23	48	10	17
				33	70	0	18	-	-	-	-
				25	60	0	25	25	60	0	25
								25	60	0	25
								18	55	11	26
				32	75	0	20	35	80	11	21
								32	75	0	20
				35	70	0	30	38	85	4	32	27	13.77	4.8
								40	90	13	32
								40	90	13	32
								41	90	14	31
				40	66	0	20	39	74	9	19
								36	82	10	19
				28	57	0	14	-	-	-	-
				33	60	0	26	39	71	3	23
								38	77	5	22
								36	78	8	22
				33	64	0	9	28	59	2	9
				50	100	0	20	50	100	0	20
								50	110	4	16
								50	100	5	16
				55	100	0	20	55	110	4	21
				30	66	0	7	30	66	1	7
				36	80	0	40	40	84	3	40
								45	94	6	40
								44	112	17	42
								45	110	17	42
				23	68	0	35	24	70	8	34
								23	72	4	33
								27	74	9	33
				18	48	0	33	20	54	6	30
				23	65	0	45	24	6	1	45
				60	110	0	20	-	-	-	-
				33	90	0	14	40	98	4	13
				40	92	0	20	55	110	8	21
				25	48	0	9	25	48	0	9
				36	100	2	18	46	110	12	23	22	11.22	4.46
								45	110	12	23
								38	100	2	20
				30	68	0	18	-	-	-	-
				50	100	0	8	50	110	3	9
				45	100	0	16	46	100	5	15
				23	58	1	13	-	-	-	-
				33	68	1	21	-	-	-	-
				40	88	0	24	65	115	13	24
								60	110	12	24
								60	110	12	24
				44	96	0	18	44	96	0	18
								45	100	1	18
								50	105	10	19
				22	58	0	13	-	-	-	-
				20	42	1	25	20	42	1	25
								24	48	3	25
								36	65	15	24
				23	58	1	14	-	-	-	-
				33	68	0	19	35	70	0	19
				24	56	1	30	38	90	10	31
								24	56	1	30
								38	89	10	30
				18	44	0	30	-	-	-	-
				22	55	1	23	25	65	2	22
								38	90	9	21
								34	80	8	20
				30	54	0	20	38	78	7	18
			Peripheral blood neutrophils (2)	25	243	11	60	18	251	40	50	40	20.4	20.16
				5	240	12	54	22	220	47	55
				4	280	13	82	9	208	48	58
				18	240	25	75	7	290	48	85
								23	230	72	83
								18	225	55	76
								18	230	60	80
								18	242	27	80
				10	310	16	78	13	320	36	80
				9	330	16	80	13	320	36	80
				7	280	18	86	7	330	55	78
				18	280	20	70	7	330	55	78
								7	280	18	86
								18	280	20	70
								18	280	20	70
								16	290	50	81
								18	290	18	79
								18	290	18	79
								18	290	18	79
				6	230	9	55	9	220	8	54
				14	247	9	53	9	220	8	54
				18	254	22	68	9	220	8	54
				20	200	6	52	14	250	9	53
								14	250	9	53
								22	250	50	74
								22	240	56	68
								18	254	22	68
								18	210	28	55
								20	235	48	52
								25	220	49	54
								25	220	49	54
				18	280	9	39	18	280	12	39
				8	250	7	33	18	295	18	41
				8	290	4	55	8	250	7	33
				11	300	11	57	14	245	27	34
								8	290	4	55
								9	275	22	49
								7	270	33	50
								7	265	24	49
								12	290	10	56
				15	200	7	75	16	213	66	86	38	19.38	22.83
				10	230	11	36	14	217	44	87
				7	200	4	43	14	217	44	87
				8	205	13	75	13	211	17	37
								10	230	11	36
								14	207	32	44
								12	185	48	75
								10	185	22	75
								10	185	58	87
								10	185	55	84
				13	216	6	27	26	220	23	25
				9	216	4	17	21	204	13	16
				7	176	1	24	14	190	16	16
				16	225	4	24	9	200	20	24
								10	200	20	24
								13	195	12	24
								16	220	16	24
								21	220	20	23
								15	220	16	24
				13	199	4	70	13	191	36	74
				11	244	5	82	17	193	26	69
				20	217	3	40	17	193	26	69
				9	222	11	74	12	196	24	65
								12	196	24	65
								11	244	5	82
								10	244	76	79
								10	236	65	80
								10	236	65	80
								20	217	3	40
								15	212	25	41
								20	217	3	40
								20	217	3	40
								9	222	11	74
								13	218	38	75
				6	248	6	29	14	225	25	32
				11	200	1	21	11	200	1	21
				5	193	6	24	7	210	8	33
				7	210	5	33	7	210	8	33
				11	187	6	17	14	195	9	16	20	10.2	16.02
				7	188	10	23	11	187	6	17
				5	182	4	10	18	200	12	15
				6	135	6	25	13	175	15	15
								7	188	10	23
								10	185	6	10
				11	185	3	9	16	190	5	9
				13	192	2	15	16	190	5	9
				7	185	9	42	12	182	15	16
				9	183	9	63	16	200	15	15
								10	190	37	141
								15	185	47	62
								15	185	47	62
								12	180	20	61
				7	160	7	40	11	166	4	12
				8	175	12	22	13	185	11	17
				10	165	6	12	17	170	16	17
				6	180	6	16
				7	167	7	44	7	160	12	44
				6	120	1	9	5	100	8	10
				6	165	3	11	9	175	10	11
				7	184	2	15
